# Supplementary material for: Anopheles mascarensis, a Malaria Vector Endemic to Madagascar and the Comoros Archipelago: A Review
Source: Am J Trop Med Hyg. 2025 Oct 28;114(2 Suppl):42–51. doi: 10.4269/ajtmh.24-0697 (PMC12874975; doi:10.4269/ajtmh.24-0697)
Supplement: Supplemental Materials [file tpmd240697.SD1.xlsx]

## Sheet: Caption
Captions for the supplementary Tables
Table S1
Malagasy localities where Anopheles mascarensis was found during entomological surveys of the medical entomology Unit of Institut Pasteur de Madagascar, between 1989 and 2015
Updated list of the administrative regions of Madagascar
Table S2
Number of Anopheles mascarensis collected in 28 districts in Madagascar, during entomological surveys carried out by the Institut Pasteur de Madagascar between 1989 and 2015.
Man Outdoor (Outdoor Human landing catch. Odor Baited Entry Trap outside house)
Man Indoor (Indoor Human landing catch. Odor Baited Entry Trap inside house)
Resting Indoor (Indoor spraying. Indoor CDC Light Trap. Aspirator)
Outdoor shelters (Muirhead-Thomson well. Outdoor CDC Light Trap. Stream. WC)
Animal Odor traps and shelters (Odor Baited Entry Trap in animal shelters like piggery and chicken coop. CDC Light Trap in animal shelters).
Table S3
An. mascarensis endophagy rate
Detailed information from Human Landing Catches (HLC)
* The data from the 3 villages were pooled. In this site HLC was performed along captures using Mbita traps
The colors refer to the geographical regions as explained in the manuscript text
Table S4
An. mascarensis resting behaviour
Data extracted form the same publications as in Table S3 with the same color labelling
ND : Not determined
Table S5
Relative abundance of An. mascarensis among the major malaria vectors in Madagascar: An. gambiae s.l., An. funestus , An.mascarensis, across different geographic sites and at different periods.
Only mosquitoes captured by HCL were selected, except at Antanifotsy and Anoranna, corresponding to captures by baited-traps in savanna and rain forest biotopes, respectively. Within the West and North-west fringe regions, the following villages were sampled at different periods : Soanierana (SOA) Andranonahoatra (ANH); Analamiranga (AMG), Ambohitromby (AMB) and Miarinarivo (MIA)
Capture method : HLC = Human Landing Capture ; HN= total number of nights taken into account the number of "capturers"
Not mentioned*= Only the total number of An.gambiae s.l and An. funestus was available
Data extracted form the same publications as in Table S3 with the same color labelling and used to build Figure 5
Table S6 :
Comparative EIR for An. mascarensis, An. gambiae s.l. and An. funestus across geographical regions of Madagascar
Detailed information used to built Table 2
Daily EIR was expressed with 4 decimals, as usually very low
NT: Not Tested ; NA : Not Availbale
The colours refers to the geographical regions as explain in the main text

## Sheet: Table S1
	Table S1
	code	Region	District	Commune	Locality
	1	Diana	Antsiranana I	Antsiranana	Anamakia		Administrative Regions of Madagascar
	2	Sava	Andapa	Andapa	Andapa		Code	Name
	4	Analamanga	Anjozorobe	Ambongamarina	Anorana forest		1	Diana
					Anorana village		2	Sava
					Antanofotsy village		3	Itasy
					Mananta		4	Analamanga
			Ankazobe	Ankazobe	Avarabohitra		5	Vakinankaratra
				Kiangara	Ambohimanjaka		6	Bongolava
					Ambohimiandana		7	Sofia
					Bemasaondro		8	Boeny
					Kianjasoa		9	Betsiboka
				Mahavelona	Ambohidrano		10	Melaky
					Soamandroso		11	Alaotra-Mangoro
				Marondry	Miarinarivo Sud		12	Atsinanana
					Morafeno		13	Analanjirofo
					Tsarahonenana		14	Amoron'i Mania
					Voninahitrinitany		15	Haute Matsiatra*
			Manjakandriana	Nandihizana Carion	Ankadiefajoro		16	Vatovavy
	5	Vakinankaratra	Antsirabe II	Ambohibary	Masimpieferana		17	Fitovinany
	6	Bongolava	Tsiroanomandidy	Antsiafabositra	Ambatofotsy		18	Atsimo-Atsinanana
				Bevato	Soanafindra		19	Ihorombe
				Mahasolo	Analamiranga		20	Menabe
					Andranonahoatra		21	Atsimo-Andrefana
					Soanierana		22	Androy
				Soanierana	Tsiroanomandidy		23	Anôsy
				Tsiroanomandidy	Andrefanigara		24	Ambatosoa
				Tsiroanomandidy Fihaonana	Ambohidrangory		* : also named : Matsiatra Ambony
				Tsiroanomandidy Sakay	Soanierana
				Soanierana	Soanierana
	7	Sofia	Mampikony	Ambohitoaka	Ambalafety (Ankinajibe)
				Betoratsaka	Betoratsaka
				Mampikony I	Marojia
	8	Boeny	Ambato-Boeny	NA	Ampijoroa
			Marovoay	Tsararano	Tsararano
			Mitsinjo	Antongomena Bevary	Analalava
				Antseza	Morafeno
	9	Betsiboka	Maevatanana	Andriba	Ambarinanahary
				Maevatanana II	Mahatsinjo-Nord
					Andramy
				Mahatsinjo	Kiangara
					Mahatsinjo
					Ampotaka
					Manjakavaradrano
					Morarano
	11	Alaotra-Mangoro	Moramanga	Ambohibary	Ampitambe
					Befotsy
	12	Atsinanana	Toamasina II	Antezambaro	Antezambaro
				Foulpointe	Sahamandotra
			Brickaville	Brickaville	Ambodivandrika
					Ambodifaho
	13	Analanjirofo	Fenoarivo-Atsinanana	Ambodimanga II	Anivorano
				Antsiatsiaka	Tanambao
				Fouulpointe	Ambalahasina
				Mahambo	Marovato
					Sahamandotra
			Sainte-Marie	Sainte-Marie	Antanantsinoa
					Loukintsy
	14	Amoron'i Mania	Ambatofinandrahana	Amborompotsy	Amborompotsy
					Manavotra
					Ambalamborona
					Ankaditsiary
			Ambositra	Ambositra	Ambohimandroso
					Ambahipo
				Andina	Andina
	15	Matsiatra Ambony (Haute Matsiatra)	Ambalavao	Ambalavao	Vatotokana
				Angodongodona	Angodongodona
				Ankaramena	Mahasoa
					Ambatohirika
					Mandrapakaholo
					Sahanala
					Morafeno-Sud
				Besoa	Isaha
					Ilomay
				Iarintsena	Ankadidisa
					Iarintsena
			Fianarantsoa	Fianarantsoa	Saharevo
			Lalangina	Sahambavy	Ampandrambato
	18	Atsimo-Atsinanana	Farafangana	Farafangana	Mahasoa
				Vohimasy	Vohimasy
	19	Ihorombe	Ihosy	Ambatolahy	Ambatolahy Village
				Ambia	Ambia
				Ankily	Ankily
				Sahambano	Sahambano
				Zazafotsy	Ambahatrazo
					Anivorano
					Ivandrika
					Vatovaky
					Zazafotsy
	20	Menabe	Miandrivazo	Miandrivazo	Morarano
					Tsarafidy
	21	Atsimo-Andrefana	Toliara II	Andranovory	Andranovory
	23	Anôsy	Betroka	Naniroa	Naniroa
			Fort-Dauphin	Fort-Dauphin	Esana

## Sheet:  Table S2  
	Table S2
	Region (code)	District (nbr of sites)	Man Outdoor	Man Indoor	Resting Indoor	Shelters Outdoor	Animals (Odor Trap + Shelters)	Total
	Diana (1)	Antsiranana I (1)	0	0	0	1	0	1
	Sava (2)	Andapa (1)	210	89	4	22	7	332
	Analamanga (4)	Anjozorobe (4)	0	0	11	165	0	176
		Ankazobe (11)	777	302	20	252	1	1352
		Manjakandriana (1)	0	0	0	35	0	35
	Vakinankaratra (5)	Antsirabe II (1)	4	0	0	1	0	5
	Bongolava (6)	Tsiroanomandidy (10)	971	79	8	237	4	1299
	Sofia (7)	Mampikony (3)	0	0	0	25	0	25
	Boeny (8)	Ambato-boeny (1)	1	0	0	0	1	2
		Marovoay (1)	0	0	0	0	1	1
		Mitsinjo (2)	0	0	0	9	1	10
	Betsiboka (9)	Maevatanana (8)	1049	367	2	0	64	1482
	Alaotra-Mangoro (11)	Moramanga (2)	456	53	5	330	0	844
	Atsinanana (12)	Brickaville (2)	19	19	0	0	1	39
		Toamasina II (2)	24	5	0	4	0	33
	Analanjirofo (13)	Fenoarivo-Atsinanana (5)	0	0	4	20	0	24
		Sainte Marie (2)	1384	571	5	20	14	1994
	Amoron'i Mania (14)	Ambatofinandrahana (4)	264	31	3	26	0	324
		Ambositra (3)	16	2	0	2	0	20
	Haute Matsiatra (15)	Ambalavao (11)	73	30	1	1	0	105
		Fianarantsoa (1)	15	18	3	3	0	39
		Lalangina (1)	0	0	0	2	0	2
	Atsimo-Atsinanana (18)	Farafangana (2)	198	92	0	27	4	321
	Ihorombe (19)	Ihosy (9)	2371	724	28	31	22	3176
	Menabe (20)	Miandrivazo (2)	69	32	0	1	0	102
	Atsimo-Andrefana (21)	Toliara II (1)	0	0	0	7	0	7
	Anôsy (23)	Betroka (1)	0	9	0	0	0	9
		Fort-Dauphin (1)	153	1108	4	0	2	1267
		Total	8054	3531	98	1221	122	13026
		% Capture method	61.8	27.1	0.8	9.4	0.9
		% Endophagy	30.5
		% Endophily			7.4

## Sheet: Table S3
	Table S3
	Geographical zone	Locality	Altitude /GPS	Collection period	Human nights	Sample size	An. mascarensis Endophagy %	References
	East Coast	Saint Marie Island	0m/ 17°00'S,49°51'E	11-1988/03-1990	706	12762	37.48	Fontenille, Lepers et al. 1992
		Saharevo, Moramanga district,	900m/ 18°32'00.0"S 48°09'37"00.0"E	10-2003/09-2004	672	499	12.42	Andrianaivolambo, Domarle et al., 2010
	Tropical South East	Esana	20-160m/ 25°01′55″S,46°59′42″E	01-1997/12-1997	134 (96 indoor+48 outdoor)	757	96.04	Marrama, Laventure et al. 1999
	North-East	Mandritsara (sum of 2 villages)	322m/ 15°50′00″S, 48°49′00″E	04-1997/03-1998	80	66	48.48	Ravoahangimalala, Rakotoarivony et al. 2003
	West fringe	Ambohimena	940m/ 46°18'E,19°35'S	08-1996/07-1998	650	396	9.34	Rajaonarivelo, Le Goff et al. 2004
		Soanierana (SOA)	900m/ 19°08'S,46°25'E	10-2002/04-2003	112	116	12.93	Le Goff, Randimby et al. 2003
		Andranonahoatra (ANH)	920m/ 19°00'S,46°25'E	10-2002/09-2003	192	54	22.22
		Analamiranga (AMG)	885m/ 19°14'S,46°16'E	10-2002/09-2003	192	609	4.93
		Soanierana (SOA)	900m/ 19°08'S,46°25'E	12-2002/03-2003	448	497	6.64 *	Laganier, Randimby et al., 2003
		Andranonahoatra (ANH)	920m/ 19°00'S,46°25'E	12-2002/03-2003
		Analamiranga (AMG)	885m/ 19°14'S,46°16'E	12-2002/05-2003
		Analamiranga (AMG)	885m/ 19°14'S,46°16'E	10-2003/09-2004	192	367	6.27	Robert, Le Goff et al. 2006
	Central Highlands	Manarintsoa	1200-1300m/ 19°S, 47°25'E	10-1988/02-1990	928	1054	18.31	Fontenille, Lepers et al. 1990
		Andranovelona II, commune Marondry, Ankazobé district	1143m/ 18°23'25.2"S, 47°01'00.0"'E	04/2013	16	28	89.29	Nepomichene, Tata et al. 2015
		Commune Marondry, 4 villages, Ankazobé district	Mean altitude: 1160m/18°26'00.47"S 46°59'59.81"E	03/2014	16	251	9.96
		Commune Kiangara, 4 villages, Ankazobé district	Mean altitude: 875m/17°58'22.95"S 47°01'36.21"E	03/2014	16	311	30.87
	North-West Fringe	Ambohitromby (AMB) Andriba Commune, Maevatanana district	657m/ 17°34′23.7′′S, 46°55′21.4′′E	11-2016/05-2017	36	49	10.2	Goupeyou-Youmsi, Rakotondranaivo et al. 2020
		Miarinarivo (MIA), Andriba Commune, Maevatanana district	659 m/ 17°33′56.7′′S, 46°55′10.8′′E	11-2016/05-2017	36	17	11.77
		Ambohitromby, (AMB) Andriba Commune, Maevatanana district	657m/ 17°34′23.7′′S, 46°55′21.4′′E	02-2019/03-2020	48	53	41.51	Andrianinarivomanana Tsarasoa Malala 2024
		Miarinarivo (MIA), Andriba Commune, Maevatanana district	659 m/ 17°33′56.7′′S, 46°55′10.8′′E	02-2019/03-2020	48	36	19.44
	* The data from the 3 villages were pooled. In this site HLC was performed along captures using Mbita traps

## Sheet: Table S4
	Table S4
	Geographical zone	Locality	Altitude /GPS	Collection period	Endophily rate (%)	Sample size	References
	East Coast	Saint Marie Island	0m/ 17°00'S,49°51'E	11-1988/03-1990	ND		Fontenille, Lepers et al. 1992
		Saharevo, Moramanga district,	900m/ 18°32'00.0"S 48°09'37"00.0"E	10-2003/09-2004	1.63	307	Andrianaivolambo, Domarle et al., 2010
	Tropical South East	Esana	20-160m/ 25°01′55″S,46°59′42″E	01-1997/12-1997	Low*		Marrama, Laventure et al. 1999
	North-East	Mandritsara (sum of 2 villages)	322m/ 15°50′00″S, 48°49′00″E	04-1997/03-1998	83.33	6	Ravoahangimalala, Rakotoarivony et al. 2003
	West fringe	Ambohimena	940m/ 46°18'E,19°35'S	08-1996/07-1998	2.68	448	Rajaonarivelo, Le Goff et al. 2004
		Across RN1 & RN34	791-1542 m	1999-07-01	5.00	80	Le Goff, Randimby et al. 2003
		Soanierana (SOA)**	900m/ 19°08'S,46°25'E	10-2002/04-2003	11.11	9
		Andranonahoatra (ANH)**	920m/ 19°00'S,46°25'E	10-2002/09-2003	1.96	102
		Analamiranga (AMG)	885m/ 19°14'S,46°16'E	10-2002/09-2003	3.47	144
		SOA+ANH+AMG	900 m	12-2002/03-2003	ND		Laganier, Randimby et al., 2003
		Analamiranga (AMG)	885m/ 19°14'S,46°16'E	10-2003/09-2004	3.33	180	Robert, Le Goff et al. 2006
	Central Highlands	Manarintsoa	1200-1300m/ 19°S, 47°25'E	10-1988/02-1990	ND		Fontenille, Lepers et al. 1990
		Andranovelona II, commune Marondry, Ankazobé district	1143m/ 18°23'25.2"S, 47°01'00.0"'E	04/2013	0	14	Nepomichene, Tata et al. 2015
		Commune Marondry, 4 villages, Ankazobé district	Mean altitude: 1160m/18°26'00.47"S 46°59'59.81"E	03/2014	ND
		Commune Kiangara, 4 villages, Ankazobé district	Mean altitude: 875m/17°58'22.95"S 47°01'36.21"E	03/2014	ND
	North-West Fringe	Ambohitromby (AMB) Andriba Commune, Maevatanana district	657m/ 17°34′23.7′′S, 46°55′21.4′′E	11-2016/05-2017	ND		Goupeyou-Youmsi, Rakotondranaivo et al. 2020
		Miarinarivo (MIA), Andriba Commune, Maevatanana district	659 m/ 17°33′56.7′′S, 46°55′10.8′′E	11-2016/05-2017	ND
		Ambohitromby, (AMB) Andriba Commune, Maevatanana district	657m/ 17°34′23.7′′S, 46°55′21.4′′E	02-2019/03-2020	ND		Andrianinarivomanana Tsarasoa Malala 2024
		Miarinarivo (MIA), Andriba Commune, Maevatanana district	659 m/ 17°33′56.7′′S, 46°55′10.8′′E	02-2019/03-2020	ND
	n = Total number of collected mosquitoes; *: Deduced from the indoor residual spraying data only ; **: These two sites were subjected to IRS at the 5th month of the study ; ND: Not Determined.

## Sheet: Table S5
	Table S5
	Geographical zone	Locality	Altitude /GPS	Collect period	Capture Method	An. mascarensis	An. funestus	An.gambiae.s.l.	Total mascarensis+funestus+gambiae s.l.	An.mascarensis %	Publication
	East Coast	Saint Marie Island	Altitude: 0m/ 17°00'S,49°51'E	11-1988/03-1990	HLC (706 HN)	12762	329	11632	24723	51.62	Fontenille, Lepers et al. 1992
		Saharevo, Moramanga district,	Altitude: 900m/ 18°32'00.0"S 48°09'37"00.0"E	10-2003/09-2004	HLC (672 HN)	499	435	260	1194	41.79	Andrianaivolambo, Domarle et al., 2010
		Antanifotsy (Savanna) Anjozorobe district	Altitude: 1295m/ 18°19′04″ S, 47°58′32″ E	01-2009/07-2010	baited net-traps (3 nights)	163	0	246	409	39.85	Tantely, Rakotoniaina et al. 2013
		Anoranna (Rain forest). Anjozorobe district	Altitude: 1150m/ 18°18′44″ S, 48°00′98″ E	02-2009/07-2010	baited net-traps (2 nights)	87	0	125	212	41.04
	Tropical South East	Esana	Altitude: 20-160m/ 25° 01′ 55″ S, 46° 59′ 42″ E	01-1997/12-1997	HLC (134 HN)	757	64	263	1084	69.83	Marrama, Laventure et al. 1999
	North-East	Mandritsara (sum of 2 villages)	Altitude: 322m/ 15° 50′ 00″ S, 48° 49′ 00″ E	04-1997/03-1998	HLC (80 HN)	66	358	107	531	12.43	Ravoahangimalala, Rakotoarivony et al. 2003
	West fringe	Ambohimena	Altitude: 940m/ 46°18'E,19°35'S	08-1996/07-1998	HLC (650 HN)	396	4375	229	5000	7.92	Rajaonarivelo, Le Goff et al. 2004
		Soanierana (SOA)	Altitude: 900m/ 19°08'S,46°25'E	10-2002/04-2003	HLC (112 HN)	116	Not mentioned*	Not mentioned*	678	17.11	Le Goff, Randimby et al. 2003
		Andranonahoatra (ANH)	Altitude: 920m/ 19°00'S,46°25'E	10-2002/09-2004	HLC (192 HN)	54	Not mentioned*	Not mentioned*	474	11.39
		Analamiranga (AMG)	Altitude: 885/ 19°14'S,46°16'E	10-2002/09-2003	HLC (192 HN)	609	1756	138	2509	24.27
		Soanierana (SOA)	Altitude: 900m/ 19°08'S,46°25'E	12-2002/03-2003	HLC (128 HN)	88	105	274	467	18.84	Laganier, Randimby et al., 2003
		Andranonahoatra (ANH)	Altitude: 920m/ 19°00'S,46°25'E	12-2002/03-2003	HLC (128 HN)	31	67	67	165	18.79
		Analamiranga (AMG)	Altitude: 885m/ 19°14'S,46°16'E	12-2002/05-2003	HLC (192 HN)	378	1329	79	1786	21.16
		Analamiranga (AMG)	Altitude: 885/ 19°14'S,46°16'E	10-2003/09-2004	HLC (192 HN)	367	1449	113	1929	19.03	Robert, Le Goff et al. 2006
	Central Highlands	Manarintsoa	1200-1300m/ 19°S, 47°25'E	10-1988/02-1990	HLC (928 HN)	1054	87	1548	2689	39.20	Fontenille, Lepers et al. 1990
		Andranovelona II, commune Marondry, Ankazobé district	1143m/ 18°23'25.2"S, 47°01'00.0"'E	04/2013	HLC (16 HN)	28	41	39	108	25.93	Nepomichene, Tata et al. 2015
		Commune Marondry, 4 villages, Ankazobé district	Mean altitude: 1160m/18°26'00.47"S 46°59'59.81"E	03/2014	HLC (16 HN)	251	195	37	483	51.97
		Commune Kiangara, 4 villages, Ankazobé district	Mean altitude: 875m/17°58'22.95"S 47°01'36.21"E	03/2014	HLC (16 HN)	311	20	145	476	65.34
	North-West Fringe	Ambohitromby (AMB) Andriba Commune, Maevatanana district	657m/ 17°34′23.7′′S, 46°55′21.4′′E	11-2016/05-2017	HLC (36 HN)	49	100	285	434	11.29	Goupeyou-Youmsi, Rakotondranaivo et al. 2020
		Miarinarivo (MIA), Andriba Commune, Maevatanana district	659 m/ 17°33′56.7′′S, 46°55′10.8′′E	11-2016/05-2017	HLC (36 HN)	17	82	133	232	7.33
		Ambohitromby, (AMB) Andriba Commune, Maevatanana district	657m/ 17°34′23.7′′S, 46°55′21.4′′E	02-2019/03-2020	HLC (48 HN)	53	103	542	698	7.59	Andrianinarivomanana Tsarasoa Malala 2024
		Miarinarivo (MIA), Andriba Commune, Maevatanana district	659 m/ 17°33′56.7′′S, 46°55′10.8′′E	02-2019/03-2020	HLC (48 HN)	36	100	464	600	6.00

## Sheet: Table S6
	Table S6
					An.mascarensis					An.gambiae					An. funestus
	Publication	Collect period	Locality	Human-Night	Daily Human-Bitting Rate (HBR)	SI%: Sporozoite Index	Number of tested mosquitoes	Daily EIR (Entomological Inoculation Rate)	Annual EIR	Daily Human-Bitting Rate (HBR)	SI%: Sporozoite Index	Number of tested mosquitoes	Daily EIR (Entomological Inoculation Rate)	Annual EIR	Daily Human-Bitting Rate (HBR)	SI%: Sporozoite Index	Number of tested mosquitoes	Daily EIR (Entomological Inoculation Rate)	Annual EIR
	Fontenille, Lepers et al. 1992	11-1988/03-1990	Saint Marie Island	706	18.08	0.75	1864	0.14	49.48	16.48	1.78	9453	0.29	107.04	0.47	0.59	338	0.0028	1.09
	Andrianaivolambo, Domarle et al., 2010	10-2003/09-2004	Saharevo, Moramanga district,	672	0.74	0.75	268	0.0056	2.03	0.39	0.47	211	0.0018	0.67	0.65	1.58	633	0.0102	3.73
	Marrama, Laventure et al. 1999	01-1997/12-1997	Esana	96	7.57	0.89	677	0.067	24.6	2.66	0.102	NA	0.0027	9	0.66	0.014	NA	0.0082	3
	Ravoahangimalala, Rakotoarivony et al. 2003	04-1997/03-1998	Mandritsara (sum of 2 villages)	80	0.83	NT	NT	NT	NT	1.34	2.13	47	0.0285	10.39	4.48	1.31	842	0.0585	21.34
	Rajaonarivelo, Le Goff et al. 2004	08-1996/07-1998	Ambohimena	650	0.61	NT	NT	NT	NT	0.35	0.00	871	0.0000	0.00	6.73	0.20	10753	0.0138	5.03
	Le Goff, Randimby et al. 2003	10-2002/04-2003	Soanierana (SOA)	112	1.04	0.86	116	0.0089	3.26	NA	NA	NA	NA	NA	NA	NA	NA	NA	NA
		10-2002/09-2003	Andranonahoatra (ANH)	192	0.28	0	54	0.0000	0.00	NA	NA	NA	NA	NA	NA	NA	NA	NA	NA
		10-2002/09-2003	Analamiranga (AMG)	192	3.17	0	609	0.0000	0.00	0.72	0.00	672	0.0000	0.00	9.15	0.17	4056	0.0158	5.76
	Robert, Le Goff et al. 2006	10-2003/09-2004	Analamiranga (AMG)	192	1.91	0	590	0.0000	0.00	0.59	0.00	363	0.0000	0.00	7.55	0.07	2774	0.0054	1.99
	Fontenille, Lepers et al. 1990	10-1988/02-1990	Manarintsoa	928	1.14	0	178	0.0000	0.00	1.67	0.11	2759	0.0018	0.67	0.09	0.47	214	0.0004	0.16
	Fontenille, 1992+ Fontenille&Campbell 1992	12-1989/04-1990	Ankazobé, 1200m	120	NA	0	63	0.0000	0.00	0.96	0.87	115	0.0082	3.05	20.82	0.92	2498	0.192	70.08
	Fontenille, 1992+ Fontenille&Campbell 1992	12-1989/04-1990	Andriba Commune, Maevatanana district	72	NA	0	180	0.0000	0.00	8.47	0.16	611	0.014	0.13	8.83	1.8	276	0.159	58.01
	Goupeyou-Youmsi, Rakotondranaivo et al. 2020	11-2016/05-2017	Andriba Commune, Maevatanana district	72	0.92	0	59	0.0000	0.00	5.81	2.41	374	0.1397	50.99	2.53	1.42	212	0.0358	13.06
